# Supplementary material for: Systematic Review and Meta-Analysis of Explainable Machine Learning Models for Clinical Depression Detection
Source: Behav Sci (Basel). 2025 Oct 30;15(11):1476. doi: 10.3390/bs15111476 (PMC12649417; doi:10.3390/bs15111476)
Supplement: Supplementary file 1 [file behavsci-15-01476-s001.zip]

Archive with 1 entries (1 files):
- behavsci-3904922-supplementary.pdf
